# Supplementary material for: On the Origin and Evolution of Drosophila New Genes during Spermatogenesis
Source: Genes (Basel). 2021 Nov 15;12(11):1796. doi: 10.3390/genes12111796 (PMC8621406; doi:10.3390/genes12111796)
Supplement: Supplementary file 1 [file genes-12-01796-s001.zip]

Archive with 2 entries (2 files):
- genes-1397974-supplementary figure.pdf
- genes-1397974-supplementary table.xlsx
