# Supplementary material for: On the Origin and Evolution of Drosophila New Genes during Spermatogenesis
Source: Genes (Basel). 2021 Nov 15;12(11):1796. doi: 10.3390/genes12111796 (PMC8621406; doi:10.3390/genes12111796)
Supplement: Supplementary file 1 [file genes-12-01796-s001.zip › genes-1397974-supplementary table.xlsx]

## Sheet: TableS1
Table S1a. Detailed gene number of parental genes in fig3a
Number of parental genes in different orientation and stages
Orientation	Mitosis	Mitosis and meiosis	Meiosis	Meiosis and postmeiosis	Only somatic expression	No exp.
A2A	41	7	30	34	0	12
A2X	21	5	10	15	0	3
X2A	41	9	8	8	0	2
Table S1b. Detailed gene number of new genes in fig3a
Number of new genes in different orientation and stages
Orientation	Mitosis	Mitosis and meiosis	Meiosis	Meiosis and postmeiosis	Only somatic expression	No exp.
A2A	23	8	36	48	0	9
A2X	16	4	13	17	0	4
X2A	19	5	17	25	0	2

## Sheet: TableS3
Table S2. New genes with reported functions in spermatogenesis
New gene id	New gene symbol	Phenotype	Origination mechanism	Function	Parent	Branch.c	Branch.p	Orientation	DoR	Stage.c	Stage.p	Gap	State	ref
FBgn0036438	gdrd	Male sterile	de novo	Spermatid individualization		2								Lange, A., et al. Structural and functional characterization of a putative de novo gene in Drosophila. Nat Commun 2021, 12.
FBgn0003087	pim	Sterile	de novo	Mitotic sister chromatid separation		2								Leismann, O., et al. Degradation of Drosophila PIM regulates sister chromatid separation during mitosis. Gene Dev 2000, 14, 2192-2205.
FBgn0265606	CG17268/Prosα4T	Sterile	Inter-D	Spermatid individualization	FBgn0023175	4	0	AtoA	DNA	3	1	2	Into the meiosis	Kondo, S., et al. New genes often acquire male-specific functions but rarely become essential in Drosophila. Gene Dev 2017, 31, 1841-1846.
FBgn0016080	xmas-1	Male sterile	Inter-D	Hydrophilic protein	FBgn0033438	3	0	AtoX	DNA	4	3	1	Within meiotic cells	McKim, K. S., et al. Cloning of the Drosophila melanogaster meiotic recombination gene mei-218: A genetic and molecular analysis of interval 15E. Genetics 1996, 144, 215-228.
FBgn0031613	HP6/Umbrea	Centremere located	Inter-D	Chromosome segregation	FBgn0030082	4	0	XtoA	DNA	1	1	0	Within mitotic cells	Ross, B. D., et al. Stepwise Evolution of Essential Centromere Function in a Drosophila Neogene. Science 2013, 340, 1211-1214.
FBgn0036496	cocoon	Reduced male fertility	Inter-R	Interactions with other essential genes	FBgn0025790	5	0	AtoA	RNA	2	1	1	Into the meiosis	Lee, Y. C. G., et al. Rapid Evolution of Gained Essential Developmental Functions of a Young Gene via Interactions with Other Essential Genes. Mol Biol Evol 2019, 36, 2212-2226.
FBgn0261395	Prosalpha3T	GFP-tagged first detected during meiosis and becomes conspicuous	Inter-R	Proteasome	FBgn0261394	4	0	AtoA	RNA	3	1	2	Into the meiosis	Ma, J., et al. Expression of proteasome subunit isoforms during spermatogenesis in Drosophila melanogaster. Insect Mol Biol 2002, 11, 627-639.
FBgn0032089	Rcd-1r/Zeus	Reduced male fertility	Inter-R	Spermatid maturation	FBgn0031047	5	0	XtoA	RNA	1	1	0	Within mitotic cells	Chen, S. D., et al. Reshaping of global gene expression networks and sex-biased gene expression by integration of a young gene. Embo Journal 2012, 31, 2798-2809.
FBgn0034937	fzr2	Only expressed in male meiosis stage	Inter-R	Male meiotic nuclear division	FBgn0262699	1	0	XtoA	RNA	4	3	1	Within meiotic cells	Jacobs, H. W., et al. Completion of mitosis requires neither fzr/rap nor fzr2, a male germ line-specific Drosophila Cdh1 homolog. Current Biology 2002, 12, 1435-1441.
FBgn0034837	RpL22-like	cytoplasmic location differs with parent during spermatogenesis	Inter-R	Ribosomal subunit	FBgn0015288	3	0	XtoA	RNA	1	1	0	Within mitotic cells	Mageeney, C. M.; Ware, V. C. Specialized eRpL22 paralogue-specific ribosomes regulate specific mRNA translation in spermatogenesis in Drosophila melanogaster. Mol Biol Cell 2019, 30, 2240-2253.
FBgn0033074	tomboy40	Expressing from meiotic division to elongating spermatid bundles in the male germ-line which is independent of can	Inter-R	Part of mitochondrial outer membrane translocase complex	FBgn0016041	1	0	XtoA	RNA	4	1	3	Into the meiosis	Hwa, J. J., et al. Germ-line specific variants of components of the mitochondrial outer membrane import machinery in Drosophila. Febs Lett 2004, 572, 141-146.
FBgn0032680	Ntf-2r	Fertile	Inter-R	Nucleocytoplasmic transport	FBgn0031145	5	0	XtoA	RNA	3	1	2	Into the meiosis	Betran, E.; Long, M. Dntf-2r, a young Drosophila retroposed gene with specific male expression under positive Darwinian selection. Genetics 2003, 164, 977-988.
FBgn0038345	CG5213	Male sterile, spermatid individualization	Inter-R	RNA-binding protein	FBgn0264270	3	0	XtoA	RNA	3	1	2	Into the meiosis	Zhu, L.; Fukunaga, R. RNA-binding protein Maca is crucial for gigantic male fertility factor gene expression, spermatogenesis, and male fertility, in Drosophila. Plos Genetics 2021, 17.
FBgn0067861	Sdic1	Sperm competition	Intra-D	Sperm competition	FBgn0003654	6	0	X	DNA	3	1	2	Into the meiosis	Jayaswal, V., et al. A species-specific multigene family mediates differential sperm displacement in Drosophila melanogaster. Evolution 2018, 72, 399-403.
FBgn0053497	Sdic2	Sperm competition	Intra-D	Sperm competition	FBgn0003654	5	0	X	DNA	1	1	0	Within mitotic cells
FBgn0053499	Sdic4	Sperm competition	Intra-D	Sperm competition	FBgn0053497	6	5	X	DNA	3	1	2	Into the meiosis
Origination mechanism: de novo means new genes with de novo originition; Inter-D means inter-chromosomal DNA-level duplication; Inter-R means inter-chromosomal RNA-level duplication; Intra-D means intra-chromosomal DNA-level duplication
Branch.c: branch of the new gene
Branch.p: branch of the parental gene
DoR: DNA-based duplication or RNA based duplication
Stage.c: the enrichmrnt cell type of the new gene, the definition of each number canbe found in fig3b
Stage.p: the enrichmrnt cell type of the parental gene, the definition of each number canbe found in fig3b
Gap: a measurement to the extent and direction of cell type changes
State: we defined pairs with different cell type changes to different states, the detailed definition can be found in fig3b

## Sheet: TableS4
Table S3a. Significant test of "out of X" for RNA-level duplication
	Expected		Observed	Excess(%)
Direction	Percent	Number	Number
AtoA	0.599336	50.94	41	-19.5132
AtoX	0.188846	16.05	17	5.919
XtoA	0.211818	18.01	27	49.9167
X-squared = 6.4912, df = 2, p-value = 0.03894
Table S3b. Significant test of "out of X" for DNA-level duplication
	Expected		Observed	Excess(%)
Direction	Percent	Number	Number
AtoA	0.563843	90.78	83	-8.57017
AtoX	0.236883	38.14	37	-2.98899
XtoA	0.199274	32.08	41	27.8055
X-squared = 3.1788, df = 2, p-value = 0.204
Table S3c. The caculation of expected percent(using the method from Maria D. Vibranovski, et al. 2009)
	X	2	3	4
N	0.152175	0.40561	0.435886	0.00632875
L	0.175845	0.364509	0.449576	0.0100696
f	0.75/0.5	1/0.5	1/0.5	1/0.5
For f, the number before the slash is the frequency of retroposition to a given chromosome, the number after the slash is the frequency of DNA-level duplication to a given chromosome.

## Sheet: TableS5
Table S4a. Detailed gene numbers in fig1c
	Mitosis	Mitosis and meiosis	Meiosis	Meiosis and postmeiosis	non_exp	soma_exp
Auto	5176	1089	2990	3505	1979	20
4	59	11	12	18	11	0
X	1168	195	385	502	409	10
Y	9	1	17	18	68	0
Table S4b. Calculated stage ratio in each chr showed in fig1c
	Mitosis	Mitosis and meiosis	Meiosis	Meiosis and postmeiosis
Auto	0.350701	0.0737855	0.202588	0.237482
4	0.531532	0.0990991	0.108108	0.162162
X	0.437617	0.0730611	0.144249	0.188085
Y	0.079646	0.00884956	0.150442	0.159292
The ratio in this table was calculated based on Table S4a
Table S4c. Detailed ratio of genes located on other chrmosomes vs. autosomes in fig1d
	Mitosis	Mitosis and meiosis	Meiosis	Meiosis and postmeiosis
4/Auto	1.51562	1.34307	0.533635	0.682839
X/Auto	1.24783	0.990182	0.712029	0.791998
Y/Auto	0.227105	0.119936	0.742602	0.670754
The ratio between chromosomes were calculated based on Table S4b

## Sheet: TableS2
Table S5a. Fisher's exact tests in fig1c
Auto ~ 4 Mitosis			Auto ~ X Mitosis			Auto ~ Y Mitosis
	Mitosis	Others		Mitosis	Others		Mitosis	Others
Auto	5176	9583	Auto	5176	9583	Auto	5176	9583
4	59	52	X	1168	1501	Y	9	104
p-value = 0.0001272			p-value < 2.2e-16			p-value = 2.815e-11
Auto ~ Y Mitosis and meiosis
	Mitosis and meiosis	Others
Auto	1089	13670
Y	1	112
p-value = 0.003186
Auto ~ 4 Meiosis			Auto ~ X Meiosis
	Meiosis	Others		Meiosis	Others
Auto	2990	11769	Auto	2990	11769
4	12	99	X	385	2284
p-value = 0.01222			p-value = 5.971e-13
Auto ~ X Meiosis and postmeiosis
	Meiosis and postmeiosis	Others
Auto	3505	11254
X	502	2167
p-value = 1.558e-08
TableS5b. Fisher's exact tests in fig2a
Branch 2 Mitosis			Branch 3 Mitosis
	Mitosis	Others		Mitosis	Others
Child	21	74	Child	19	82
Parent	37	58	Parent	35	66
p-value = 0.01773			p-value = 0.01664
Branch 1 Meiosis			Branch 2 Meiosis
	Meiosis	Others		Meiosis	Others
Child	19	92	Child	30	65
Parent	34	77	Parent	16	79
p-value = 0.02695			p-value = 0.02704
Table S5c1. Detailed gene numbers in fig 2b
		Mitosis	Mitosis and meiosis	Meiosis	Meiosis and postmeiosis	soma	no exp	sum
Intra-chr.		parent
	DNA-based	100	19	69	83	0	32	303
	RNA-based	8	3	4	0	0	1	16
		child
	DNA-based	75	23	75	100	1	29	303
	RNA-based	6	1	3	3	1	2	16
Inter chr.		parent
	DNA-based	51	13	36	46	0	15	161
	RNA-based	52	8	12	11	0	2	85
		child
	DNA-based	40	8	42	57	0	14	161
	RNA-based	18	9	24	33	0	1	85
Table S5c2. Fisher's exact tests in fig2b
Intra-chromosomal DNA Mitosis
	Mitosis	Others
child	75	228
parent	100	203
p-value = 0.0313
Inter-chromosomal RNA Mitosis			Inter-chromosomal RNA Meiosis			Inter-chromosomal RNA Meiosis and postmeiosis
	Mitosis	Others		Meiosis	Others		Meiosis and postmeiosis	Others
child	18	67	child	24	61	child	33	52
parent	52	33	parent	12	73	parent	11	74
p-value = 1.783e-07			p-value = 0.03798			p-value = 0.0001902
Table S5d. Detailed gene numbers in fig 2c
denovo ~ all genes Mitosis			denovo ~ all genes Mitosis and meiosis			denovo ~ all genes Meiosis			denovo ~ all genes Meiosis and postmeiosis
	Mitosis	Others		Mitosis and meiosis	Others		Meiosis	Others		Meiosis and postmeiosis	Others
denovo	20	120	denovo	3	137	denovo	43	97	denovo	63	77
all_genes	6431	11296	all_genes	1300	16427	all_genes	3408	14319	all_genes	4050	13677
p-value = 1.351e-08			p-value = 0.01341			p-value = 0.00116			p-value = 1.24e-08
Table S5e. Fisher's exact tests in fig3a
A2A Mitosis
	Mitosis	Others
Child	23	101
Parent	41	83
p-value = 0.01326
X2A Mitosis			X2A Meiosis and postmeiosis
	Mitosis	Others		Meiosis and postmeiosis	Others
Child	19	49	Child	25	43
Parent	41	27	Parent	8	60
p-value = 0.0002559			p-value = 0.001159
